# Supplementary material for: The Putative E3 Ubiquitin Ligase TEX1 Is Required for Nuclear Biology and Developmental Progression of Plasmodium berghei in the Liver
Source: Cells. 2026 Jan 15;15(2):155. doi: 10.3390/cells15020155 (PMC12839800; doi:10.3390/cells15020155)
Supplement: Supplementary file 1 [file cells-15-00155-s001.zip]

Archive with 1 entries (1 files):
- cells-3969858-supplementary.pdf
